# Supplementary material for: Allometric analysis of a morphological anti-predator trait in geographic populations of Japanese crucian carp
Source: Sci Rep. 2017 Feb 2;7:41943. doi: 10.1038/srep41943 (PMC5288778; doi:10.1038/srep41943)
Supplement: Supplementary Code S1 [file srep41943-s2.txt]

# Allometric analysis of a morphological anti-predator trait in geographic populations of Japanese crucian carp
# by Sakie Kodama, Hiroka Fujimori, and Hiroshi Hakoyama

# Data 
dat <- read.csv("Data_S1.csv", h = T)

# Sample size
print(tapply(dat$BD.ratio, list(dat$Location.Code), length))
  # A   B   C   D   E   F   G   H   I   J   K   L   M 
 # 72  31  33  17  25  12 149  24  12  28  13   4  13 
#-----------------------------------------------------------------------------
# Major axis regression
library(smatr)
ma.test <- ma(BD.cm ~ SL.cm + Location.Code, log = "xy", slope.test = 1, data = dat)

ma.test$commoncoef$b
# [1] 1.003684
ma.test$commoncoef$ci
# [1] 0.9887404 1.0263700
ma.test$commoncoef$bs
                     # A        B         C         D         E
# slope        0.9959351 1.097688 0.9962238 0.8834863 1.3115968
# lower.CI.lim 0.9266212 1.011986 0.8884548 0.6998547 0.9645868
# upper.CI.lim 1.0704113 1.191385 1.1170096 1.1080385 1.8331216
                     # F         G        H         I         J
# slope        1.1409348 1.0036100 1.390129 1.0401789 1.0149145
# lower.CI.lim 0.3552106 0.9834227 1.018141 0.9237477 0.7080071
# upper.CI.lim 4.6953458 1.0242133 1.964788 1.1719392 1.4577017
                    # K         L        M
# slope        1.085009 0.9775846 1.015530
# lower.CI.lim 0.808870 0.9047667 0.874636
# upper.CI.lim 1.466008 1.0561198 1.179529

ma.test$groupsummary$r2
 # [1] 0.9163958 0.9560596 0.9117462 0.8559380 0.6587665 0.4020175 0.9846999
 # [8] 0.6599931 0.9725250 0.5755775 0.8407059 0.9993568 0.9523588

ma.test
# Call: sma(formula = ..1, data = ..4, log = "xy", method = "MA", slope.test = 1) 

# Fit using Major Axis 

# These variables were log-transformed before fitting: xy 

# Confidence intervals (CI) are at 95%

# ------------------------------------------------------------
# Results of comparing lines among groups.

# H0 : slopes are equal.
# Likelihood ratio statistic : 15.13 with 12 degrees of freedom
# P-value : 0.23427 
# ------------------------------------------------------------

# H0 : no difference in elevation.
# Wald statistic: 342 with 12 degrees of freedom
# P-value : < 2.22e-16 
# ------------------------------------------------------------

# H0 : common slope not different from 1 
# Likelihood ratio statistic = 15.58 with 13 degrees of freedom under H0
# P-value : 0.27242 

# Use the summary() function to print coefficients by group.
#-----------------------------------------------------------------------------
plot(ma.test)
