# Supplementary material for: Allometric analysis of a morphological anti-predator trait in geographic populations of Japanese crucian carp
Source: Sci Rep. 2017 Feb 2;7:41943. doi: 10.1038/srep41943 (PMC5288778; doi:10.1038/srep41943)
Supplement: Supplementary Code S2 [file srep41943-s3.txt]

# Allometric analysis of a morphological anti-predator trait in geographic populations of Japanese crucian carp
# by Sakie Kodama, Hiroka Fujimori, and Hiroshi Hakoyama

# Data
dat <- read.csv("Data_S1.csv", h = T)
#-----------------------------------------------------------------------------
# Instrumental variable regression
library(ivpack)
#iv <- ivreg(y ~ x | z, x=TRUE)
#anderson.rubin.ci(iv)
#-----------------------------------------------------------------------------
# Function
iv <- function(code = "A", dat = dat){
  dat1 <- subset(dat, Location.Code == code)
  sl1  <- log10(dat1$SL.cm)
  bd1  <- log10(dat1$BD.cm)
  fin1 <- log10(dat1$CPD.cm)
  iv1  <- ivreg(bd1 ~ sl1 | fin1, x = TRUE)
  print(iv1)
  print(anderson.rubin.ci(iv1))
}
#-----------------------------------------------------------------------------
iv("A", dat)
# Call:
# ivreg(formula = bd1 ~ sl1 | fin1, x = TRUE)

# Coefficients:
# (Intercept)          sl1  
    # -0.4079       0.9863  

# $confidence.interval
# [1] "[ 0.910010706831632 , 1.06743118414915 ]"
#-----------------------------------------------------------------------------
iv("B", dat)
# Call:
# ivreg(formula = bd1 ~ sl1 | fin1, x = TRUE)

# Coefficients:
# (Intercept)          sl1  
    # -0.4973       1.0852  

# $confidence.interval
# [1] "[ 0.996388689904934 , 1.17845097806994 ]"
#-----------------------------------------------------------------------------
iv("C", dat)
# Call:
# ivreg(formula = bd1 ~ sl1 | fin1, x = TRUE)

# Coefficients:
# (Intercept)          sl1  
    # -0.4467       0.9868  

# $confidence.interval
# [1] "[ 0.880001504261041 , 1.10341393322153 ]"
#-----------------------------------------------------------------------------
iv("D", dat)
# Call:
# ivreg(formula = bd1 ~ sl1 | fin1, x = TRUE)

# Coefficients:
# (Intercept)          sl1  
    # -0.2960       0.8849  

# $confidence.interval
# [1] "[ 0.70233565429307 , 1.10907689253111 ]"
#-----------------------------------------------------------------------------
iv("E", dat)
# Call:
# ivreg(formula = bd1 ~ sl1 | fin1, x = TRUE)

# Coefficients:
# (Intercept)          sl1  
     # -0.764        1.282  

# $confidence.interval
# [1] "[ 0.896454736969612 , 1.87074819734912 ]"
#-----------------------------------------------------------------------------
iv("F", dat)
# Call:
# ivreg(formula = bd1 ~ sl1 | fin1, x = TRUE)

# Coefficients:
# (Intercept)          sl1  
    # -0.5497       1.1391  

# $confidence.interval
# [1] "[ 0.439468982133443 , 3.41099921212136 ]"
#-----------------------------------------------------------------------------
iv("G", dat)
# Call:
# ivreg(formula = bd1 ~ sl1 | fin1, x = TRUE)

# Coefficients:
# (Intercept)          sl1  
    # -0.4254       0.9988  

# $confidence.interval
# [1] "[ 0.97819552988788 , 1.01954295032274 ]"
#-----------------------------------------------------------------------------
iv("H", dat)
# Call:
# ivreg(formula = bd1 ~ sl1 | fin1, x = TRUE)

# Coefficients:
# (Intercept)          sl1  
    # -0.8334       1.4257  

# $confidence.interval
# [1] "[ 0.950159836898708 , 2.3452238013779 ]"

#-----------------------------------------------------------------------------
iv("I", dat)
# Call:
# ivreg(formula = bd1 ~ sl1 | fin1, x = TRUE)

# Coefficients:
# (Intercept)          sl1  
    # -0.4137       1.0117  

# $confidence.interval
# [1] "[ 0.87576206783643 , 1.13277631523056 ]"

#-----------------------------------------------------------------------------
iv("J", dat)
# Call:
# ivreg(formula = bd1 ~ sl1 | fin1, x = TRUE)

# Coefficients:
# (Intercept)          sl1  
    # -0.4096       1.0250  

# $confidence.interval
# [1] "[ 0.700332892139042 , 1.51297267022247 ]"
#-----------------------------------------------------------------------------
iv("K", dat)
# Call:
# ivreg(formula = bd1 ~ sl1 | fin1, x = TRUE)

# Coefficients:
# (Intercept)          sl1  
    # -0.4251       1.0140  

# $confidence.interval
# [1] "[ 0.70984090361605 , 1.34620176057118 ]"

#-----------------------------------------------------------------------------
iv("L", dat)
# Call:
# ivreg(formula = bd1 ~ sl1 | fin1, x = TRUE)

# Coefficients:
# (Intercept)          sl1  
    # -0.3906       0.9782  

# $confidence.interval
# [1] "[ 0.910103006533338 , 1.06378538872804 ]"
#-----------------------------------------------------------------------------
iv("M", dat)
# Call:
# ivreg(formula = bd1 ~ sl1 | fin1, x = TRUE)

# Coefficients:
# (Intercept)          sl1  
     # -0.447        1.064  

# $confidence.interval
# [1] "[ 0.911454296903573 , 1.32144056658352 ]"
#-----------------------------------------------------------------------------
