# Supplementary material for: Allometric analysis of a morphological anti-predator trait in geographic populations of Japanese crucian carp
Source: Sci Rep. 2017 Feb 2;7:41943. doi: 10.1038/srep41943 (PMC5288778; doi:10.1038/srep41943)
Supplement: Supplementary Code S3 [file srep41943-s4.txt]

# Allometric analysis of a morphological anti-predator trait in geographic populations of Japanese crucian carp
# by Sakie Kodama, Hiroka Fujimori, and Hiroshi Hakoyama

# Data 
dat <- read.csv("Data_S1.csv", h = T)

# The distribution of relative Body depths (BD.ratio) is bell-shaped.
# hist(dat$BD.ratio)

# Mean relative body depth
tapply(dat$BD.ratio, dat$Location.Code, mean)
#        A         B         C         D         E         F         G 
# 0.3148801 0.3344359 0.2919802 0.3133813 0.3431734 0.3350981 0.3121362 
        # H         I         J         K         L         M 
# 0.3032988 0.3320866 0.3491795 0.3218673 0.3234473 0.3523594

#-----------------------------------------------------------------------
# Welch's variance-weighted ANOVA
oneway.test(BD.ratio ~ Location.Code, data = dat, var.equal = FALSE)

	# One-way analysis of means (not assuming equal variances)

# data:  BD.ratio and Location.Code
# F = 26.483, num df = 12.000, denom df = 67.078, p-value <
# 2.2e-16

# A weighted coefficient of determination for the Welch's ANOVA (Kulinskaya & Staudte, 2006)
rho.squared <- function(dat){
  y <- tapply(dat$BD.ratio, dat$Location.Code, mean)
  sigma.squared <- tapply(dat$BD.ratio, dat$Location.Code, var)
  n <- tapply(dat$BD.ratio, dat$Location.Code, length)
  nn <- sum(n)
  w.hat <- n / sigma.squared
  mu.hat <- sum(w.hat * y) / sum(w.hat)
  theta <- sum(w.hat * (y - mu.hat)^2) / nn
  theta / (1 + theta)
}
rho.squared(dat)
# [1] 0.4487902

library(car)
leveneTest(dat$BD.ratio, dat$Location.Code, center = "mean")
# Levene's Test for Homogeneity of Variance (center = "mean")
       # Df F value    Pr(>F)    
# group  12  12.482 < 2.2e-16 ***
      # 420                      
# ---
# Signif. codes:  0 ‘***’ 0.001 ‘**’ 0.01 ‘*’ 0.05 ‘.’ 0.1 ‘ ’ 1

#-----------------------------------------------------------------------
# reg1: Linear regression model
reg1 <- lm(BD.ratio ~ Temperature, data = dat)

library(nlme)
# reg2: Linear mixed-effects model with homoscedastic errors
reg2 <- lme(BD.ratio ~ Temperature, random = ~ 1 | Location.Code, method = "ML", data = dat)
summary(reg2)
# reg3: Linear mixed-effects model with heteroscedastic errors
reg3 <- lme(BD.ratio ~ Temperature, random = ~ 1 | Location.Code, method = "ML", data = dat, weight = varIdent(c(A = 0.5), ~ 1 | Location.Code))
summary(reg3)
# Linear mixed-effects model fit by maximum likelihood
 # Data: dat 
        # AIC       BIC   logLik
  # -2330.535 -2265.403 1181.267

# Random effects:
 # Formula: ~1 | Location.Code
        # (Intercept)  Residual
# StdDev:  0.01400958 0.0133004

# Variance function:
 # Structure: Different standard deviations per stratum
 # Formula: ~1 | Location.Code 
 # Parameter estimates:
        # A         B         C         D         E         F         G 
# 1.0000000 0.9330170 2.6049514 1.5283005 1.4074648 1.3969308 0.9566271 
        # H         I         J         K         L         M 
# 1.1304351 0.8991110 1.5407627 1.2792724 0.2836958 1.0386652 
# Fixed effects: BD.ratio ~ Temperature 
                 # Value   Std.Error  DF   t-value p-value
# (Intercept) 0.27178968 0.024448383 420 11.116878  0.0000
# Temperature 0.00394045 0.001775978  11  2.218747  0.0485
 # Correlation: 
            # (Intr)
# Temperature -0.986

# Standardized Within-Group Residuals:
        # Min          Q1         Med          Q3         Max 
# -2.78487631 -0.76822264 -0.06357388  0.65566322  3.52533841 

# Number of Observations: 433
# Number of Groups: 13

# Pseudo-R-squared for the LMM, reg3
# Nakagawa & Schielzeth (2013)
# R2m represents the variance explained by fixed factors (temperature)
library(MuMIn)
r.squaredGLMM(reg3)
      # R2m       R2c 
# 0.1544948 0.5991886

# Likelihood ratio tests to compare the models
# reg3 is better.
anova(reg3, reg2, reg1)
     # Model df       AIC       BIC   logLik   Test  L.Ratio p-value
# reg3     1 16 -2330.535 -2265.403 1181.267                        
# reg2     2  4 -2252.889 -2236.606 1130.444 1 vs 2 101.6461  <.0001
# reg1     3  3 -2107.252 -2095.040 1056.626 2 vs 3 147.6367  <.0001

# plot(reg3)
