# Supplementary material for: Allometric analysis of a morphological anti-predator trait in geographic populations of Japanese crucian carp
Source: Sci Rep. 2017 Feb 2;7:41943. doi: 10.1038/srep41943 (PMC5288778; doi:10.1038/srep41943)
Supplement: Supplementary Code S4 [file srep41943-s5.txt]

# Allometric analysis of a morphological anti-predator trait in geographic populations of Japanese crucian carp
# by Sakie Kodama, Hiroka Fujimori, and Hiroshi Hakoyama

# Code S4. Tests for residual spatial autocorrelation.
# The results of non-significant Moran's I tests for residuals indicate that there is little evidence of spatial autocorrelation in regression residuals. Therefore, we did not include the spatial correlation structure in analysis.
# The upper limit of the neighbourhood distance and the coding schemes for spatial weights did not change the conclusion of Moran's I test (not shown).
# Flat semi-variograms of residuals also indicate little evidence of spatial autocorrelation in regression residuals.

#-----------------------------------------------------------------------
library(spdep)
library(nlme) 

# Data read
dat <- read.csv("Data_S1.csv", h = T)

#-----------------------------------------------------------------------
# Neighbourhood contiguity by distance (< 500 km)
long <- as.numeric(dat$Longitude)
lat  <- as.numeric(dat$Latitude)
coords <- coordinates(data.frame(Longitude = long, Latitude = lat))
distance.nb <- dnearneigh(coords, 0, 500, longlat = TRUE)
spatial.weights <- nb2listw(distance.nb, style="W")

library(maps)
library(mapdata)
map("worldHires", "Japan", xlim = c(128, 146), ylim = c(30, 46), col = "gray90", fill = TRUE)
plot(distance.nb, coords, pch = 16, col = 2, cex = 1.5, add = TRUE)

#-----------------------------------------------------------------------
# Moran's I test for residual spatial autocorrelation
# anova1: One-way ANOVA
anova1 <-lm(BD.ratio ~ Location.Code, data = dat)
lm.morantest(anova1, spatial.weights)

	# Global Moran I for regression residuals

# data:  
# model: lm(formula = BD.ratio ~ Location.Code, data = dat)
# weights: spatial.weights

# Moran I statistic standard deviate = 6.4082e-08, p-value =
# 0.5
# alternative hypothesis: greater
# sample estimates:
# Observed Moran I      Expectation         Variance 
   # -1.041003e-30    -4.536302e-17     5.011162e-19 

# reg1: Linear regression model
reg1 <-lm(BD.ratio ~ Temperature, data = dat)
lm.morantest(reg1, spatial.weights)

	# Global Moran I for regression residuals

# data:  
# model: lm(formula = BD.ratio ~ Temperature, data = dat)
# weights: spatial.weights

# Moran I statistic standard deviate = -4.3091, p-value = 1
# alternative hypothesis: greater
# sample estimates:
# Observed Moran I      Expectation         Variance 
   # -1.197005e-02    -2.550163e-03     4.778739e-06 

#-----------------------------------------------------------------------
# Variogram
# anova1.gls: One-way ANOVA
anova1.gls <-gls(BD.ratio ~ Location.Code, data = dat, method = "ML")
plot(Variogram(anova1.gls, form =~ lat + long))

# reg1.gls: Linear regression model
reg1.gls <-gls(BD.ratio ~ Temperature, data = dat, method = "ML")
plot(Variogram(reg1.gls, form =~ lat + long))
