# Supplementary material for: Allometric analysis of a morphological anti-predator trait in geographic populations of Japanese crucian carp
Source: Sci Rep. 2017 Feb 2;7:41943. doi: 10.1038/srep41943 (PMC5288778; doi:10.1038/srep41943)
Supplement: Supplementary Dataset [file srep41943-s6.csv]

Location.Code	SL.cm	BD.cm	CPD.cm	BD.ratio	Date	Longitude	Latitude	Temperature
C	10.8	4.19447641	1.849887306	0.323647871	20090701	140.86362	38.64867	11.18
C	12.6	3.54118747	1.578052553	0.234205521	20090701	140.86362	38.64867	11.18
C	7.5	2.657886557	1.014706266	0.295320729	20090701	140.86362	38.64867	11.18
C	6.6	2.0616833	0.888327028	0.260313548	20090701	140.86362	38.64867	11.18
C	6	2.163399142	0.819432843	0.300472103	20090701	140.86362	38.64867	11.18
C	12.3	4.59441176	2.08486206	0.311274509	20090701	140.86362	38.64867	11.18
C	12.1	5.02733017	2.03539968	0.34623486	20090701	140.86362	38.64867	11.18
C	9.1	3.0654321	1.2390284	0.280717225	20090701	140.86362	38.64867	11.18
C	7.3	2.10110701	0.94059108	0.239852398	20090701	140.86362	38.64867	11.18
C	7.7	3.10397924	1.20494343	0.335928489	20090701	140.86362	38.64867	11.18
C	12.9	4.67668464	1.80490472	0.302111411	20090701	140.86362	38.64867	11.18
C	13.4	5.51098592	2.2261615	0.342723005	20090701	140.86362	38.64867	11.18
C	10.4	3.25175202	1.64084996	0.260557053	20090701	140.86362	38.64867	11.18
C	10.8	3.36099585	1.59435685	0.2593361	20090701	140.86362	38.64867	11.18
C	8.6	2.90422125	1.44154944	0.281416788	20090701	140.86362	38.64867	11.18
C	8.7	2.64455959	1.29928515	0.253310306	20090701	140.86362	38.64867	11.18
C	9.4	3.1725	1.3792199	0.28125	20090701	140.86362	38.64867	11.18
C	10.2	3.13252648	1.49705961	0.255925366	20090701	140.86362	38.64867	11.18
C	8.7	2.71032702	1.206979	0.259609868	20090701	140.86362	38.64867	11.18
C	7.1	2.02471483	0.9322507	0.237642586	20090701	140.86362	38.64867	11.18
C	8.1	2.42854578	1.17513016	0.249850389	20090701	140.86362	38.64867	11.18
C	7.2	2.11764706	0.94811429	0.245098039	20090701	140.86362	38.64867	11.18
C	11	4.05586592	1.628075109	0.30726257	20100713	140.86362	38.64867	11.18
C	7	2.42638037	1.098456033	0.288854806	20100713	140.86362	38.64867	11.18
C	3.5	1.33739837	0.469512195	0.318428183	20100713	140.86362	38.64867	11.18
C	6.4	2.44705882	0.919272157	0.318627451	20100713	140.86362	38.64867	11.18
C	7	2.83943662	1.040594366	0.338028169	20100713	140.86362	38.64867	11.18
C	5.6	2.10526316	0.848659649	0.313283208	20100713	140.86362	38.64867	11.18
C	6	2.28346457	0.991627297	0.317147857	20100713	140.86362	38.64867	11.18
C	3.4	1.28965517	0.50363477	0.316091953	20100713	140.86362	38.64867	11.18
C	3.4	1.20262009	0.468804076	0.294759826	20100713	140.86362	38.64867	11.18
C	3.2	1.30265487	0.469182301	0.339233039	20100713	140.86362	38.64867	11.18
C	12.4	4.86324435	1.733097331	0.326830938	20100713	140.86362	38.64867	11.18
H	8.8	2.94631812	1.15030386	0.279007398	20100209	140.06496	35.8435	14.72
H	8.7	3.22195829	1.28307046	0.308616694	20100209	140.06496	35.8435	14.72
H	8	3.06795651	1.16787278	0.319578803	20100209	140.06496	35.8435	14.72
H	8	2.8268119	1.09499714	0.294459573	20100209	140.06496	35.8435	14.72
H	8.3	2.88587246	1.27851507	0.289746231	20100209	140.06496	35.8435	14.72
H	8.4	3.17524337	1.2572567	0.315004303	20100209	140.06496	35.8435	14.72
H	9.1	3.28438136	1.30146541	0.300767524	20100209	140.06496	35.8435	14.72
H	8.4	2.93272434	1.30808612	0.290944875	20100209	140.06496	35.8435	14.72
H	8.6	2.99794395	1.27847626	0.290498445	20100209	140.06496	35.8435	14.72
H	9.4	3.41729175	1.31732391	0.302951396	20100209	140.06496	35.8435	14.72
H	8	2.8809858	1.2060673	0.300102688	20100209	140.06496	35.8435	14.72
H	8	2.77010863	1.18113047	0.288552982	20100209	140.06496	35.8435	14.72
H	8.8	3.490343	1.50523827	0.3473084	20100209	140.06496	35.8435	14.72
H	7.7	2.75510313	1.28360402	0.298171334	20100209	140.06496	35.8435	14.72
H	7.8	2.99729459	1.17305979	0.320223781	20100209	140.06496	35.8435	14.72
H	8.7	3.04600412	1.26661222	0.291762847	20100209	140.06496	35.8435	14.72
H	8.1	2.82610481	1.21281173	0.290751524	20100209	140.06496	35.8435	14.72
H	8.3	2.90448321	1.27585693	0.29161478	20100209	140.06496	35.8435	14.72
H	8.2	2.95579158	1.36209979	0.300385323	20100209	140.06496	35.8435	14.72
H	7.6	2.83217471	1.06265803	0.310545473	20100209	140.06496	35.8435	14.72
H	9.1	3.48137044	1.56301288	0.318806817	20100209	140.06496	35.8435	14.72
H	8.2	2.92930384	1.19032625	0.29769348	20100209	140.06496	35.8435	14.72
H	9	3.44298284	1.44313614	0.318794707	20100209	140.06496	35.8435	14.72
H	8.3	3.11629145	1.20045367	0.312880668	20100209	140.06496	35.8435	14.72
G	17.6	6.27660794	3.03743791	0.297187876	20120423	138.086009	36.0501	11.19
G	14.5	5.38018422	2.6711987	0.30920599	20120423	138.086009	36.0501	11.19
G	11	3.83817976	1.66932144	0.290771194	20120423	138.086009	36.0501	11.19
G	12.1	4.39503421	1.93937652	0.302688306	20120423	138.086009	36.0501	11.19
G	16.3	6.08441917	2.85145891	0.311064375	20120423	138.086009	36.0501	11.19
G	13.5	4.88961648	2.08170972	0.301828178	20120423	138.086009	36.0501	11.19
G	21.8	8.18048302	4.42887967	0.312709596	20120423	138.086009	36.0501	11.19
G	23.5	8.74003019	4.813854	0.309930149	20120423	138.086009	36.0501	11.19
G	22.2	7.98481985	4.20320565	0.299730475	20120423	138.086009	36.0501	11.19
G	13.2	4.80314735	2.3591116	0.303228999	20120423	138.086009	36.0501	11.19
G	13.6	4.97813419	2.53920962	0.305032732	20120423	138.086009	36.0501	11.19
G	12.5	4.46009851	2.50974665	0.297339901	20120423	138.086009	36.0501	11.19
G	7	2.47767154	1.26686263	0.294960898	20120423	138.086009	36.0501	11.19
G	7.5	2.59881049	1.15642735	0.288756721	20120423	138.086009	36.0501	11.19
G	16.2	5.92891073	2.6631127	0.30498512	20120423	138.086009	36.0501	11.19
G	11	4.11432668	1.83369499	0.311691415	20120423	138.086009	36.0501	11.19
G	9.1	3.35694123	1.70711985	0.307412201	20120423	138.086009	36.0501	11.19
G	6.4	2.45892594	0.97185716	0.320172648	20120423	138.086009	36.0501	11.19
G	15.8	5.9875193	2.77536135	0.315797431	20120423	138.086009	36.0501	11.19
G	8	2.92621252	1.21599541	0.304813804	20120423	138.086009	36.0501	11.19
G	9.8	3.48806417	1.51267798	0.296604096	20120423	138.086009	36.0501	11.19
G	13.4	4.90207538	2.53327188	0.304855434	20120423	138.086009	36.0501	11.19
G	12.2	4.5711589	2.19342666	0.31223763	20120423	138.086009	36.0501	11.19
G	10.5	4.04154894	1.89022308	0.320757852	20120423	138.086009	36.0501	11.19
G	6.7	2.45129242	1.04210838	0.304887117	20120423	138.086009	36.0501	11.19
G	11.6	4.20198121	1.91364346	0.301866466	20120423	138.086009	36.0501	11.19
G	12	4.46485959	2.10389935	0.310059694	20120423	138.086009	36.0501	11.19
G	7.1	2.56881331	1.12593293	0.30150391	20120423	138.086009	36.0501	11.19
G	17.3	6.03151504	2.84365312	0.290535407	20120507	138.086009	36.0501	11.19
G	18.3	6.58920612	2.98396728	0.300054923	20120507	138.086009	36.0501	11.19
G	15.9	5.91377569	2.98405412	0.309946315	20120507	138.086009	36.0501	11.19
G	23.1	8.00225908	4.03898627	0.288681785	20120507	138.086009	36.0501	11.19
G	13	4.95155294	2.19747194	0.31740724	20120507	138.086009	36.0501	11.19
G	11.8	4.40954623	2.13766978	0.311408632	20120507	138.086009	36.0501	11.19
G	19.1	6.99205864	2.8751759	0.30506364	20120507	138.086009	36.0501	11.19
G	16.2	6.01629515	2.95769994	0.309480203	20120507	138.086009	36.0501	11.19
G	13.7	5.46358339	2.35837582	0.332334756	20120507	138.086009	36.0501	11.19
G	15	5.52257506	2.53151313	0.306809726	20120507	138.086009	36.0501	11.19
G	17	6.24701521	2.76251925	0.306226236	20120507	138.086009	36.0501	11.19
G	7.4	2.62988881	1.15310657	0.29615865	20120507	138.086009	36.0501	11.19
G	20.9	7.52962455	3.87434727	0.300224264	20120507	138.086009	36.0501	11.19
G	10.2	3.80140108	1.58733289	0.310571984	20120507	138.086009	36.0501	11.19
G	18.7	6.97978598	3.40188333	0.311042156	20120507	138.086009	36.0501	11.19
G	22.1	8.1925729	3.79515548	0.308920547	20120507	138.086009	36.0501	11.19
G	21.1	7.65632159	3.68430584	0.302382369	20120507	138.086009	36.0501	11.19
G	20.9	7.75404033	3.71047123	0.309172262	20120507	138.086009	36.0501	11.19
G	22.5	8.38092432	3.67932393	0.310404604	20120507	138.086009	36.0501	11.19
G	25.1	8.78530676	4.3691525	0.291676851	20120507	138.086009	36.0501	11.19
G	24.2	8.97525787	4.19447405	0.309065354	20120507	138.086009	36.0501	11.19
G	18.8	7.08177393	3.58714154	0.313908419	20120507	138.086009	36.0501	11.19
G	17.8	6.59598163	3.39921711	0.308800638	20120507	138.086009	36.0501	11.19
G	18.5	6.9187185	3.08875745	0.311653986	20120507	138.086009	36.0501	11.19
G	16.7	6.10991151	3.18914827	0.304885804	20120507	138.086009	36.0501	11.19
G	15.5	5.76924584	2.62577565	0.310174508	20120507	138.086009	36.0501	11.19
G	12	4.24839508	1.90188181	0.295027436	20120507	138.086009	36.0501	11.19
G	15.2	5.41028404	2.54755777	0.29661645	20120507	138.086009	36.0501	11.19
G	13.1	4.77513684	2.35409944	0.303761885	20120507	138.086009	36.0501	11.19
G	16	5.77098495	2.6993121	0.300572133	20120507	138.086009	36.0501	11.19
G	7.9	3.02122253	1.31022449	0.31869436	20120507	138.086009	36.0501	11.19
G	14.2	5.52924903	2.27164754	0.324486445	20120507	138.086009	36.0501	11.19
G	11.5	4.67377797	1.97001825	0.338679563	20120507	138.086009	36.0501	11.19
G	10.6	3.80584938	1.77945838	0.299201995	20120507	138.086009	36.0501	11.19
G	26.9	9.84571314	4.63256477	0.305009701	20120521	138.086009	36.0501	11.19
G	18.5	7.14132278	2.64278671	0.321681206	20120521	138.086009	36.0501	11.19
G	23.6	8.65069807	3.56456468	0.305462502	20120521	138.086009	36.0501	11.19
G	14.2	5.37448256	2.03365991	0.315403906	20120521	138.086009	36.0501	11.19
G	19	7.52369328	3.09777242	0.329986547	20120521	138.086009	36.0501	11.19
G	22	8.43596484	3.81098736	0.319544123	20120521	138.086009	36.0501	11.19
G	25.1	10.27848039	4.64013636	0.341251009	20120521	138.086009	36.0501	11.19
G	25.4	9.05885338	4.50535794	0.297206476	20120521	138.086009	36.0501	11.19
G	26.5	10.16286934	4.87071655	0.319587086	20120521	138.086009	36.0501	11.19
G	14.2	5.22964702	2.14486285	0.306904168	20120521	138.086009	36.0501	11.19
G	28.6	10.86023626	4.8745933	0.31644045	20120521	138.086009	36.0501	11.19
G	23.6	8.96626816	3.92377992	0.316605514	20120521	138.086009	36.0501	11.19
G	23.4	8.41833038	3.89761496	0.29979809	20120521	138.086009	36.0501	11.19
G	26.1	9.63242586	4.89304984	0.307548718	20120521	138.086009	36.0501	11.19
G	20.1	7.87265466	3.78464229	0.326395301	20120521	138.086009	36.0501	11.19
G	10.8	4.10264164	1.89618529	0.316561855	20120521	138.086009	36.0501	11.19
G	15.7	6.54507669	2.56378173	0.347403221	20120521	138.086009	36.0501	11.19
G	14.8	5.79393356	2.56351278	0.326234998	20120521	138.086009	36.0501	11.19
G	16.5	6.61824334	2.82293975	0.334254714	20120521	138.086009	36.0501	11.19
G	13	5.02625432	2.13140623	0.32219579	20120521	138.086009	36.0501	11.19
G	17.8	7.00256898	2.9492716	0.327835626	20120521	138.086009	36.0501	11.19
G	12	4.65266996	1.86019213	0.323102081	20120521	138.086009	36.0501	11.19
G	11.7	4.42439037	1.84812787	0.315127519	20120521	138.086009	36.0501	11.19
G	17.2	6.79855025	2.80890698	0.329387125	20120521	138.086009	36.0501	11.19
G	19.3	7.28084619	3.23424313	0.314371597	20120521	138.086009	36.0501	11.19
G	12	4.71703558	1.79588689	0.327571915	20120521	138.086009	36.0501	11.19
G	13.7	4.90486009	2.12556839	0.298349154	20120521	138.086009	36.0501	11.19
G	13	5.05496716	2.12357252	0.324036356	20120521	138.086009	36.0501	11.19
G	12.5	4.75428811	1.95612817	0.316952541	20120521	138.086009	36.0501	11.19
G	18.3	7.05468314	2.90810817	0.321251509	20120521	138.086009	36.0501	11.19
G	14.6	5.79049418	2.48794182	0.330507659	20120521	138.086009	36.0501	11.19
G	12.8	5.12410911	2.29157208	0.333600854	20120521	138.086009	36.0501	11.19
G	16.2	6.26532839	2.77811261	0.322290555	20120521	138.086009	36.0501	11.19
G	11	4.18468861	1.79622117	0.317021864	20120521	138.086009	36.0501	11.19
G	10	3.88816404	1.60590131	0.32401367	20120521	138.086009	36.0501	11.19
G	16	5.78002835	2.41184097	0.301043143	20120521	138.086009	36.0501	11.19
G	17.3	6.49727521	3.11376875	0.312970868	20120521	138.086009	36.0501	11.19
G	21.5	8.14936648	3.76255002	0.315866918	20120521	138.086009	36.0501	11.19
G	19.2	7.23644798	3.15281935	0.314081944	20120521	138.086009	36.0501	11.19
G	12	4.81075395	1.97483221	0.334080135	20120521	138.086009	36.0501	11.19
G	22.6	8.29430698	3.77211016	0.305837278	20120521	138.086009	36.0501	11.19
G	13	5.29731073	2.28777021	0.339571201	20120521	138.086009	36.0501	11.19
G	17.2	6.2790716	3.08740914	0.304218585	20120521	138.086009	36.0501	11.19
G	20.3	8.07608808	3.8064025	0.331530709	20120521	138.086009	36.0501	11.19
G	22	8.4570429	3.74789532	0.320342534	20120521	138.086009	36.0501	11.19
G	22.6	8.68226209	3.61263827	0.320142407	20120521	138.086009	36.0501	11.19
G	17.9	7.17797329	3.00184693	0.334170079	20120521	138.086009	36.0501	11.19
G	14	5.42680583	2.29774871	0.323024157	20120521	138.086009	36.0501	11.19
G	13.3	4.83725431	2.25874743	0.30308611	20120521	138.086009	36.0501	11.19
G	12.1	4.61188394	2.03858284	0.317622861	20120521	138.086009	36.0501	11.19
G	24	8.65284763	3.76966933	0.300446098	20120521	138.086009	36.0501	11.19
G	19.2	7.3470172	3.31429817	0.318880955	20120521	138.086009	36.0501	11.19
G	15.7	5.8947311	2.50615799	0.312883816	20120521	138.086009	36.0501	11.19
G	12	4.59635856	2.02911575	0.319191567	20120521	138.086009	36.0501	11.19
G	19.4	7.31309999	3.24611543	0.314136598	20120521	138.086009	36.0501	11.19
G	17.5	7.10940517	3.26215034	0.338543103	20120521	138.086009	36.0501	11.19
G	8.1	3.47015275	1.50174578	0.3570116	20120521	138.086009	36.0501	11.19
G	19.9	7.75356831	3.36914851	0.32468879	20120521	138.086009	36.0501	11.19
G	11.4	4.73799206	2.05486669	0.346344449	20120521	138.086009	36.0501	11.19
G	18.5	6.8265626	3.09389133	0.30750282	20120521	138.086009	36.0501	11.19
G	14	5.03585687	2.28853418	0.299753385	20120604	138.086009	36.0501	11.19
G	16.5	6.18887733	2.6874392	0.312569562	20120604	138.086009	36.0501	11.19
G	23.6	8.92978772	4.29400695	0.315317363	20120604	138.086009	36.0501	11.19
G	11.5	4.22998279	1.89208094	0.306520492	20120604	138.086009	36.0501	11.19
G	20.8	7.69174857	3.90408922	0.308163004	20120604	138.086009	36.0501	11.19
G	19.7	7.29345519	3.55073248	0.308521793	20120604	138.086009	36.0501	11.19
G	17.9	6.90985349	3.41087706	0.321687779	20120604	138.086009	36.0501	11.19
G	19.5	7.31765268	3.27983436	0.3127202	20120604	138.086009	36.0501	11.19
G	19	6.72261552	3.21666871	0.294851558	20120604	138.086009	36.0501	11.19
G	18.5	6.85530058	2.88899144	0.308797323	20120604	138.086009	36.0501	11.19
G	19	6.94712046	3.21291687	0.304698266	20120604	138.086009	36.0501	11.19
G	15.3	5.73630961	2.37432972	0.312435164	20120604	138.086009	36.0501	11.19
G	21	7.48467356	3.72551133	0.297010856	20120604	138.086009	36.0501	11.19
G	15	5.55061106	2.60328708	0.308367281	20120604	138.086009	36.0501	11.19
G	13	5.02598478	2.62679165	0.322178512	20120604	138.086009	36.0501	11.19
G	17.5	6.44365025	2.81852149	0.306840488	20120604	138.086009	36.0501	11.19
G	15.7	5.96139386	2.76189183	0.316422179	20120604	138.086009	36.0501	11.19
G	18.1	6.57559091	2.87392312	0.302743596	20120604	138.086009	36.0501	11.19
G	17.1	5.83226791	3.01378751	0.284223582	20120604	138.086009	36.0501	11.19
G	13.5	4.86244257	2.1322244	0.300150776	20120604	138.086009	36.0501	11.19
G	12.2	4.40129146	2.10682404	0.300634663	20120604	138.086009	36.0501	11.19
G	8.5	3.19078937	1.36353702	0.312822487	20120604	138.086009	36.0501	11.19
G	11.3	4.06726911	1.95132721	0.2999461	20120604	138.086009	36.0501	11.19
G	16.1	6.11551586	2.81916421	0.316538088	20120604	138.086009	36.0501	11.19
G	12.7	4.58248648	2.34479428	0.300688089	20120604	138.086009	36.0501	11.19
G	10.1	3.87344948	1.55907286	0.319591541	20120604	138.086009	36.0501	11.19
G	27.9	10.03997655	4.08614006	0.299879825	20120604	138.086009	36.0501	11.19
D	10.5	4.19185758	1.71620019	0.33268711	20101013	138.14528	36.46888	11.9
D	12.9	5.16022804	2.13752304	0.333348065	20101013	138.14528	36.46888	11.9
D	11.2	4.2444334	1.8238401	0.315806057	20101013	138.14528	36.46888	11.9
D	12.5	4.26512341	2.0095419	0.284341561	20101013	138.14528	36.46888	11.9
D	14.1	4.6118442	2.25942747	0.272567624	20101013	138.14528	36.46888	11.9
D	13.1	5.05497203	2.2714897	0.321563106	20101013	138.14528	36.46888	11.9
D	17.4	6.16080652	2.78007726	0.295057784	20101013	138.14528	36.46888	11.9
D	13.4	4.93709518	2.1857594	0.307033282	20101013	138.14528	36.46888	11.9
D	11.3	4.30395705	2.12180155	0.317400962	20101013	138.14528	36.46888	11.9
D	13.6	5.06293235	2.47249005	0.310228698	20101013	138.14528	36.46888	11.9
D	17	5.81681373	2.87639232	0.285137928	20101013	138.14528	36.46888	11.9
D	10.6	4.22947838	1.85239258	0.332506162	20101013	138.14528	36.46888	11.9
D	16.8	5.97166831	2.66283456	0.296213706	20101013	138.14528	36.46888	11.9
D	10.8	4.26318092	1.82026483	0.328949145	20101013	138.14528	36.46888	11.9
D	15	6.03685161	2.66800182	0.335380645	20101013	138.14528	36.46888	11.9
D	13.2	5.37275199	2.36155524	0.339188888	20101013	138.14528	36.46888	11.9
D	17.3	6.64468333	3.23839153	0.320071451	20101013	138.14528	36.46888	11.9
A	14.2	5.1323393	1.83925189	0.301193621	20100621	141.22018	40.61596	9.61
A	12.5	4.69305044	1.85447096	0.312870029	20100621	141.22018	40.61596	9.61
A	12.8	4.54899608	1.87835899	0.296158599	20100621	141.22018	40.61596	9.61
A	10.7	4.15968196	1.67424599	0.323962769	20100621	141.22018	40.61596	9.61
A	10	3.96556596	1.61477661	0.33046383	20100621	141.22018	40.61596	9.61
A	11	4.09735377	1.75874127	0.310405589	20100621	141.22018	40.61596	9.61
A	12	4.37845059	1.69574393	0.304059069	20100621	141.22018	40.61596	9.61
A	12	4.53877171	1.97923528	0.31519248	20100621	141.22018	40.61596	9.61
A	12.1	4.55884466	2.17919678	0.313970018	20100621	141.22018	40.61596	9.61
A	12.2	4.31330328	1.7246393	0.294624541	20100621	141.22018	40.61596	9.61
A	11.2	4.04763724	1.802955	0.301163485	20100621	141.22018	40.61596	9.61
A	14.2	5.33478491	2.25117146	0.313074232	20100621	141.22018	40.61596	9.61
A	13.7	4.7793977	2.11135622	0.290717622	20100621	141.22018	40.61596	9.61
A	14	5.07433936	2.17672048	0.30204401	20100621	141.22018	40.61596	9.61
A	15	5.6828433	2.6210299	0.315713517	20100621	141.22018	40.61596	9.61
A	13.7	5.30400465	2.11304535	0.32262802	20100621	141.22018	40.61596	9.61
A	13.1	4.86347947	2.08183797	0.309381646	20100621	141.22018	40.61596	9.61
A	13	4.96905716	2.02020371	0.318529305	20100621	141.22018	40.61596	9.61
A	14.8	5.87773464	2.415607	0.330953527	20100621	141.22018	40.61596	9.61
A	14.7	5.38728004	2.14807036	0.305401363	20100621	141.22018	40.61596	9.61
A	14.6	5.46151359	2.1644236	0.311730228	20100621	141.22018	40.61596	9.61
A	14.8	5.82097926	2.57645083	0.327757841	20100621	141.22018	40.61596	9.61
A	15	5.56106294	2.37177212	0.308947941	20100621	141.22018	40.61596	9.61
A	15	5.7458503	2.25154455	0.319213906	20100621	141.22018	40.61596	9.61
A	11.2	4.38817207	1.75528982	0.326500898	20100621	141.22018	40.61596	9.61
A	12.1	4.68255723	1.77844919	0.322490167	20100621	141.22018	40.61596	9.61
A	12.6	4.95947969	2.12899498	0.328007916	20100621	141.22018	40.61596	9.61
A	12.7	4.85275548	1.84095798	0.318422276	20100621	141.22018	40.61596	9.61
A	13.5	5.00611888	2.21744108	0.309019684	20100621	141.22018	40.61596	9.61
A	15.6	5.93623755	2.73334178	0.317106707	20100621	141.22018	40.61596	9.61
A	11.7	4.53722968	1.91191858	0.323164507	20100621	141.22018	40.61596	9.61
A	13.6	5.17965447	1.93239373	0.317380789	20100621	141.22018	40.61596	9.61
A	12.9	4.70866301	2.02337104	0.304177197	20100621	141.22018	40.61596	9.61
A	15	5.47745976	2.12341982	0.30430332	20100621	141.22018	40.61596	9.61
A	12.1	4.73477722	1.97882944	0.326086585	20100621	141.22018	40.61596	9.61
A	13.1	4.88035838	2.31292311	0.310455368	20100621	141.22018	40.61596	9.61
A	12.6	4.82032373	2.17273002	0.318804479	20100621	141.22018	40.61596	9.61
A	14	4.95161266	2.38000758	0.294738849	20100621	141.22018	40.61596	9.61
A	14.4	5.61354243	2.33211879	0.32485778	20100621	141.22018	40.61596	9.61
A	12.5	4.74215548	2.02178006	0.316143699	20100621	141.22018	40.61596	9.61
A	15.5	5.67914869	2.30272642	0.305330575	20100621	141.22018	40.61596	9.61
A	14.6	5.34122165	2.11694305	0.304864249	20100621	141.22018	40.61596	9.61
A	17.5	6.78133552	3.01482534	0.322920739	20100621	141.22018	40.61596	9.61
A	13.9	5.7470359	2.23000298	0.344546517	20100621	141.22018	40.61596	9.61
A	11.7	4.43646733	2.05970079	0.315987702	20100621	141.22018	40.61596	9.61
A	14.7	5.29209609	2.33035148	0.300005447	20100621	141.22018	40.61596	9.61
A	15	5.33417536	2.5212657	0.296343076	20100621	141.22018	40.61596	9.61
A	14.9	5.69241523	2.23315628	0.318367742	20100621	141.22018	40.61596	9.61
A	12.8	4.65460725	2.05028036	0.303034326	20100621	141.22018	40.61596	9.61
A	12	4.6484489	1.93409997	0.322808951	20100621	141.22018	40.61596	9.61
A	13.3	5.17448672	2.06167748	0.32421596	20100621	141.22018	40.61596	9.61
A	9.4	3.51546508	1.40128532	0.311654706	20100621	141.22018	40.61596	9.61
A	12.5	4.93029359	2.16759093	0.328686239	20100621	141.22018	40.61596	9.61
A	10	3.83818157	1.62836996	0.319848464	20100621	141.22018	40.61596	9.61
A	13.5	4.88867217	2.15580934	0.301769887	20100621	141.22018	40.61596	9.61
A	9.5	3.65604329	1.68371343	0.320705552	20100621	141.22018	40.61596	9.61
A	9.5	3.48734483	1.40074844	0.305907441	20100621	141.22018	40.61596	9.61
A	10.3	3.98705421	1.61724228	0.322577201	20100621	141.22018	40.61596	9.61
A	10.7	4.10375393	1.87457142	0.319607004	20100621	141.22018	40.61596	9.61
A	12.2	4.78251584	1.95919498	0.326674579	20100621	141.22018	40.61596	9.61
A	9.1	3.39097737	1.55346145	0.310529063	20100621	141.22018	40.61596	9.61
A	14	5.35750373	2.07159294	0.318899032	20100621	141.22018	40.61596	9.61
A	9.6	3.81910444	1.6240232	0.331519483	20100621	141.22018	40.61596	9.61
A	12	5.09492228	2.07031166	0.353814047	20100621	141.22018	40.61596	9.61
A	14.6	5.32883232	2.4177424	0.304157096	20100621	141.22018	40.61596	9.61
A	14.1	5.83606436	2.28361408	0.344921061	20100621	141.22018	40.61596	9.61
A	13.5	5.47257257	2.17842211	0.337813122	20100621	141.22018	40.61596	9.61
A	12.8	4.56745896	1.89580258	0.297360609	20100621	141.22018	40.61596	9.61
A	14.1	5.19607199	2.34636233	0.307096453	20100621	141.22018	40.61596	9.61
A	14	4.66663012	2.68472403	0.277775602	20100621	141.22018	40.61596	9.61
A	10.5	4.11825954	1.86834297	0.326845995	20100621	141.22018	40.61596	9.61
A	10	3.63558412	1.44887517	0.302965343	20100621	141.22018	40.61596	9.61
L	11.9	4.55936537	2.130975495	0.319283289	20100128	133.67973	34.21027	16.32
L	11.6	4.501072039	2.164593905	0.323352876	20100128	133.67973	34.21027	16.32
L	6.5	2.517196831	0.996341354	0.322717542	20100128	133.67973	34.21027	16.32
L	6.4	2.522385134	0.991989691	0.328435564	20100128	133.67973	34.21027	16.32
I	21.2	8.85423366	4.05128505	0.348043776	20100111	133.06296	35.44505	14.96
I	14.1	5.52082563	2.41755564	0.326289931	20100111	133.06296	35.44505	14.96
I	15.9	6.43665934	2.5414381	0.337351118	20100111	133.06296	35.44505	14.96
I	17.9	7.37247011	3.09339492	0.343224865	20100111	133.06296	35.44505	14.96
I	18.6	7.03434429	3.22970154	0.315158794	20100111	133.06296	35.44505	14.96
I	16.5	6.61724559	2.9353375	0.334204323	20100111	133.06296	35.44505	14.96
I	13.2	5.21782314	2.25352451	0.329408027	20100111	133.06296	35.44505	14.96
I	16.2	6.34481891	2.93417837	0.326379574	20100111	133.06296	35.44505	14.96
I	15.8	6.05744734	3.2424092	0.319485619	20100111	133.06296	35.44505	14.96
I	10.2	3.88167399	1.78299559	0.317130228	20100111	133.06296	35.44505	14.96
I	15.3	6.168134682	2.791487563	0.335955048	20100111	133.06296	35.44505	14.96
I	11.2	4.736354147	1.864463292	0.352407303	20100111	133.06296	35.44505	14.96
B	16.3	6.1472695	2.76597977	0.314277582	20100415	140.0571	39.9485	11.01
B	17.7	7.31421245	2.66454106	0.344360285	20100415	140.0571	39.9485	11.01
B	14.6	5.80708194	2.34410445	0.331454449	20100415	140.0571	39.9485	11.01
B	18.1	6.95956851	3.04416337	0.320422123	20100415	140.0571	39.9485	11.01
B	15.8	6.37242908	2.70898163	0.33609858	20100415	140.0571	39.9485	11.01
B	8.7	3.46121609	1.364495	0.331534108	20100415	140.0571	39.9485	11.01
B	17	6.7582098	2.86075738	0.331284794	20100415	140.0571	39.9485	11.01
B	15.2	5.84463341	2.37496032	0.320429463	20100415	140.0571	39.9485	11.01
B	14.3	6.06107121	2.36920518	0.353209278	20100415	140.0571	39.9485	11.01
B	16	6.46864174	2.63655516	0.336908424	20100415	140.0571	39.9485	11.01
B	16	6.56512857	2.81912738	0.34193378	20100415	140.0571	39.9485	11.01
B	14	5.47880245	2.38049278	0.326119193	20100415	140.0571	39.9485	11.01
B	18.5	7.64744508	2.91187041	0.344479508	20100415	140.0571	39.9485	11.01
B	15.3	6.36282017	2.6526498	0.346558833	20100415	140.0571	39.9485	11.01
B	16.8	6.83422238	2.75785734	0.338999126	20100415	140.0571	39.9485	11.01
B	17	6.84555926	2.98798483	0.33556663	20100415	140.0571	39.9485	11.01
B	15.7	6.39585414	2.54323337	0.339482704	20100415	140.0571	39.9485	11.01
B	17.3	6.97042158	2.82880183	0.335762118	20100415	140.0571	39.9485	11.01
B	16.1	7.05936527	2.96707314	0.365391577	20100415	140.0571	39.9485	11.01
B	14.6	5.68624	2.57621629	0.324557078	20100415	140.0571	39.9485	11.01
B	11.5	4.44955672	1.78768179	0.322431646	20100415	140.0571	39.9485	11.01
B	16.5	6.71214389	2.85551217	0.338997166	20100415	140.0571	39.9485	11.01
B	10.8	3.9104835	1.71776438	0.301734838	20100415	140.0571	39.9485	11.01
B	15.3	6.24315948	2.65224503	0.340041366	20100415	140.0571	39.9485	11.01
B	14.4	5.67638246	2.53943381	0.328494355	20100415	140.0571	39.9485	11.01
B	14.6	5.96187297	2.32466346	0.340289553	20100415	140.0571	39.9485	11.01
B	16.3	6.58073802	2.85964352	0.336438549	20100415	140.0571	39.9485	11.01
B	15.3	5.89281628	2.51627866	0.320959492	20100415	140.0571	39.9485	11.01
B	14.4	5.78878863	2.38306491	0.334999342	20100415	140.0571	39.9485	11.01
B	16.1	6.41137216	2.66929399	0.331851561	20100415	140.0571	39.9485	11.01
B	13.2	5.58275056	2.26441854	0.352446374	20100415	140.0571	39.9485	11.01
F	12.8	4.870042152	1.939451867	0.317060036	20110207	139.67365	36.26974	14.07
F	13	5.187521769	2.073766828	0.332533447	20110207	139.67365	36.26974	14.07
F	13.9	5.491490148	2.47385473	0.329226028	20110207	139.67365	36.26974	14.07
F	12.5	4.756446912	1.974264946	0.317096461	20110207	139.67365	36.26974	14.07
F	13	5.390358098	2.400477742	0.345535776	20110207	139.67365	36.26974	14.07
F	13.8	5.177270299	2.295864575	0.312637095	20110207	139.67365	36.26974	14.07
F	12.4	4.985185788	2.330876889	0.335025927	20110207	139.67365	36.26974	14.07
F	11.8	4.807094993	1.94791739	0.33948411	20110207	139.67365	36.26974	14.07
F	11.2	4.753346781	1.902600434	0.353671635	20110207	139.67365	36.26974	14.07
F	12.2	4.888668033	2.047384304	0.333925412	20110207	139.67365	36.26974	14.07
F	12.9	5.888147464	2.300300769	0.380371283	20110207	139.67365	36.26974	14.07
F	12.9	5.024961466	2.264491201	0.324609914	20110207	139.67365	36.26974	14.07
K	7.3	3.043041494	1.207720709	0.347379166	20091209	134.59933	34.84421	15.32
K	7.7	3.217265401	1.353587761	0.348188896	20091209	134.59933	34.84421	15.32
K	6.8	2.622280604	1.213561809	0.321357917	20091209	134.59933	34.84421	15.32
K	8	2.937445699	1.293162252	0.305983927	20111001	134.59933	34.84421	15.32
K	6.9	2.611174557	1.10094499	0.315359246	20111001	134.59933	34.84421	15.32
K	6	2.237494677	0.837407029	0.31076315	20111001	134.59933	34.84421	15.32
K	6.1	2.45223045	0.979919202	0.33500416	20111001	134.59933	34.84421	15.32
K	5.1	2.126384267	0.811642442	0.34744841	20111001	134.59933	34.84421	15.32
K	6.4	2.431665172	1.06751954	0.316623069	20111001	134.59933	34.84421	15.32
K	6.8	2.50798709	1.210099277	0.307351359	20111001	134.59933	34.84421	15.32
K	5.8	2.078690246	0.945464208	0.298662392	20111001	134.59933	34.84421	15.32
K	7	2.679974949	1.210689011	0.319044637	20111001	134.59933	34.84421	15.32
K	6.6	2.463980942	1.105005019	0.311108705	20111001	134.59933	34.84421	15.32
J	18.3	7.989558344	2.92528098	0.36382324	20100501	136.62944	35.33554	15.88
J	20	7.78113433	2.64783309	0.32421393	20100501	136.62944	35.33554	15.88
J	16.5	7.239916651	2.80330086	0.365652356	20100501	136.62944	35.33554	15.88
J	18.8	7.171050536	2.66817579	0.317865715	20100501	136.62944	35.33554	15.88
J	16.3	6.999764924	2.43254964	0.357861192	20100501	136.62944	35.33554	15.88
J	16	6.92005003	2.45202338	0.360419272	20100501	136.62944	35.33554	15.88
J	18.8	7.360062869	2.63005014	0.326243921	20100501	136.62944	35.33554	15.88
J	17.8	7.162089463	2.79235702	0.335303814	20100501	136.62944	35.33554	15.88
J	19.2	7.956967203	2.94346306	0.345354479	20100501	136.62944	35.33554	15.88
J	19.2	7.602289662	3.23660043	0.329960489	20100501	136.62944	35.33554	15.88
J	17	7.403957079	2.62119681	0.362939073	20100501	136.62944	35.33554	15.88
J	16.7	6.72775059	2.31887877	0.335716097	20100501	136.62944	35.33554	15.88
J	16.9	7.511217716	2.73920457	0.370375627	20100501	136.62944	35.33554	15.88
J	19.2	7.307767465	3.05530566	0.317177407	20100501	136.62944	35.33554	15.88
J	17.3	6.875011955	2.86111351	0.331166279	20100501	136.62944	35.33554	15.88
J	16.3	6.841975309	2.346251323	0.349794239	20110516	136.62944	35.33554	15.88
J	16.5	6.886477462	2.187255426	0.347801892	20110516	136.62944	35.33554	15.88
J	16.6	7.358245083	2.806647302	0.369389813	20110516	136.62944	35.33554	15.88
J	16.6	7.251445967	2.487035413	0.364028412	20110516	136.62944	35.33554	15.88
J	14.3	6.319850187	1.934775718	0.368289638	20110516	136.62944	35.33554	15.88
J	15.9	7.049	2.4714695	0.369444444	20110516	136.62944	35.33554	15.88
J	17.2	7.551219512	2.583020488	0.365853659	20110516	136.62944	35.33554	15.88
J	21.1	9.925739645	3.422777909	0.392011834	20110516	136.62944	35.33554	15.88
J	17.1	7.353	3.051628	0.358333333	20110516	136.62944	35.33554	15.88
J	19.5	7.7376	3.248544	0.330666667	20110516	136.62944	35.33554	15.88
J	16.8	6.484210526	2.396269474	0.321637427	20110516	136.62944	35.33554	15.88
J	17.4	7.745341615	3.098340787	0.37094548	20110516	136.62944	35.33554	15.88
J	16.8	6.547058824	2.318029412	0.324754902	20110516	136.62944	35.33554	15.88
E	22.9	9.21079308	3.73680158	0.335181699	20101113	140.52617	36.29038	13.76
E	23.8	8.93170629	3.89104057	0.312734814	20101113	140.52617	36.29038	13.76
E	20.3	8.37915074	3.62177148	0.343971705	20101113	140.52617	36.29038	13.76
E	20	7.914853	3.61977808	0.329785542	20101113	140.52617	36.29038	13.76
E	18.2	8.16257738	3.25791446	0.373744386	20101113	140.52617	36.29038	13.76
E	23.8	10.45160478	4.25913178	0.365952548	20101113	140.52617	36.29038	13.76
E	26.3	11.79712044	5.22481089	0.37379976	20101113	140.52617	36.29038	13.76
E	21.6	8.48988373	3.5702152	0.327541811	20101113	140.52617	36.29038	13.76
E	20.1	7.77225738	3.56235146	0.322232893	20101113	140.52617	36.29038	13.76
E	22.5	9.67916548	3.89519368	0.35848761	20101113	140.52617	36.29038	13.76
E	21.9	9.1560022	4.01117866	0.34840191	20101113	140.52617	36.29038	13.76
E	22.1	9.01577515	3.68225164	0.339961356	20101113	140.52617	36.29038	13.76
E	21.2	9.01746097	3.79449423	0.354459944	20101113	140.52617	36.29038	13.76
E	20.8	8.4571671	3.4099473	0.33882881	20101113	140.52617	36.29038	13.76
E	24.3	9.07938639	3.69255173	0.311364417	20101113	140.52617	36.29038	13.76
E	21.6	7.93044063	4.10309933	0.305958358	20101113	140.52617	36.29038	13.76
E	19.8	8.40279734	3.58957578	0.353653087	20101113	140.52617	36.29038	13.76
E	22.3	9.74542513	4.15850493	0.364178817	20101113	140.52617	36.29038	13.76
E	22	9.00315633	4.34822143	0.341028649	20101113	140.52617	36.29038	13.76
E	21.5	8.55213798	3.93781504	0.331478216	20101113	140.52617	36.29038	13.76
E	21.9	9.09476409	3.96718417	0.346071693	20101113	140.52617	36.29038	13.76
E	22.2	9.25704969	3.83022451	0.34748685	20101113	140.52617	36.29038	13.76
E	23.3	10.1002157	4.2638475	0.361238044	20101113	140.52617	36.29038	13.76
E	22.4	9.61608983	4.07376425	0.357741437	20101113	140.52617	36.29038	13.76
E	21.3	8.53832761	3.91014781	0.334050376	20101113	140.52617	36.29038	13.76
M	16	6.60813204	2.44103473	0.344173544	20100824	132.94031	32.98764	16.72
M	11.3	4.68500334	1.71549289	0.345501721	20100824	132.94031	32.98764	16.72
M	15	6.04842599	1.93586965	0.336023666	20100824	132.94031	32.98764	16.72
M	17.5	7.7716101	2.65357505	0.370076671	20100824	132.94031	32.98764	16.72
M	20.2	8.37954151	3.06559898	0.345690656	20100824	132.94031	32.98764	16.72
M	12.9	5.41559084	2.24776067	0.34984437	20100824	132.94031	32.98764	16.72
M	12.7	5.06230748	2.00905413	0.332172407	20100824	132.94031	32.98764	16.72
M	12.3	5.3097647	2.06374851	0.359740156	20100824	132.94031	32.98764	16.72
M	11.8	5.05669328	1.98564499	0.357111107	20100824	132.94031	32.98764	16.72
M	12.2	5.60540541	2.1749758	0.382882883	20100824	132.94031	32.98764	16.72
M	14	5.85551331	1.92114956	0.348542459	20100824	132.94031	32.98764	16.72
M	12.1	5.04166667	1.97934306	0.347222222	20100824	132.94031	32.98764	16.72
M	15.6	6.77083333	2.36882569	0.361689815	20100824	132.94031	32.98764	16.72
